# Supplementary material for: Deep geometric representations for modeling effects of mutations on protein-protein binding affinity
Source: PLoS Comput Biol. 2021 Aug 4;17(8):e1009284. doi: 10.1371/journal.pcbi.1009284 (PMC8366979; doi:10.1371/journal.pcbi.1009284)
Supplement: S3 Table — (XLSX) [file pcbi.1009284.s011.xlsx]

## Sheet: AB-Bind
Name	X-group	H group	T group	F group	NAME
1AK4	Retrovirus capsid protein	Retrovirus capsid protein N-terminal domain	Retrovirus capsid protein N-terminal domain	Gag_p24_N	HIV-1 CAPSID
1BJ1	Cystine-knot cytokines	Cystine-knot cytokines	Cystine-knot cytokines	PDGF	Vascular endothelial growth factor A
1CZ8	Cystine-knot cytokines	Cystine-knot cytokines	Cystine-knot cytokines	PDGF	Vascular endothelial growth factor A
1DQJ	Lysozyme-like	Lysozyme-like	Lysozyme-like	Lys	LYSOZYME
1DVF	Immunoglobulin-like beta-sandwich	Immunoglobulin-related	Immunoglobulin/Fibronectin type III/E set domains/PapD-like	V-set	FV D1.3
1FFW	Flavodoxin-like	Class I glutamine amidotransferase-like	CheY-like	Response_reg	CHEMOTAXIS PROTEIN CHEY
1JRH	Immunoglobulin-like beta-sandwich	Immunoglobulin-related	Immunoglobulin/Fibronectin type III/E set domains/PapD-like	Tissue_fac	INTERFERON-GAMMA RECEPTOR ALPHA CHAIN
1JTG	Profilin-like	a+b domain in beta-lactamase/transpeptidase-like proteins	a+b domain in beta-lactamase/transpeptidase-like proteins	Beta-lactamase2	BETA-LACTAMASE TEM
1KTZ/HM_1KTZ	Snake toxin-like	Snake toxin-like	Snake toxin-like	ecTbetaR2	TGF-BETA TYPE II RECEPTOR
1MHP	HAD domain-like	HAD domain-related	vWA-like	VWA	INTEGRIN ALPHA 1, (RESIDUES 169-360)
1MLC	Lysozyme-like	Lysozyme-like	Lysozyme-like	Lys	HEN EGG WHITE LYSOZYME
1N8Z	Single-stranded right-handed beta-helix	Leucine-rich repeats	Leucine-rich repeats	Recep_L_domain	RECEPTOR PROTEIN-TYROSINE KINASE ERBB-2
1VFB	Lysozyme-like	Lysozyme-like	Lysozyme-like	Lys	HEN EGG WHITE LYSOZYME
1YY9/HM_1YY9	Single-stranded right-handed beta-helix	Leucine-rich repeats	Leucine-rich repeats	Recep_L_domain	EPIDERMAL GROWTH FACTOR RECEPTOR
2JEL	HPr-like	HPr-like	HPr-like	PTS-HPr	HISTIDINE-CONTAINING PROTEIN
2NYY/HM_2NYY	Zincin-like	Metalloproteases ("zincins") catalytic domain	Metalloproteases ("zincins") catalytic domain	Peptidase_M27	Botulinum neurotoxin type A
2NZ9/HM_2NZ9	Zincin-like	Metalloproteases ("zincins") catalytic domain	Metalloproteases ("zincins") catalytic domain	Peptidase_M27	Botulinum neurotoxin type A
3BDY	Cystine-knot cytokines	Cystine-knot cytokines	Cystine-knot cytokines	PDGF	Vascular endothelial growth factor A
3BE1	Single-stranded right-handed beta-helix	Leucine-rich repeats	Leucine-rich repeats	Recep_L_domain	Receptor tyrosine-protein kinase erbB-2
3BN9/HM_3BN9	cradle loop barrel	RIFT-related	FMN-binding split barrel	Trypsin_1	Membrane-type serine protease 1
3HFM	Lysozyme-like	Lysozyme-like	Lysozyme-like	Lys	HEN EGG WHITE LYSOZYME
3K2M	Immunoglobulin-like beta-sandwich	Immunoglobulin-related	Immunoglobulin/Fibronectin type III/E set domains/PapD-like	fn3	Monobody HA4
3NGB	gp120 inner domain	gp120 inner domain	gp120 inner domain	GP120_1st	Envelope glycoprotein gp160
3NPS	cradle loop barrel	RIFT-related	FMN-binding split barrel	Trypsin_1	Suppressor of tumorigenicity 14 protein
1T83	Immunoglobulin-like beta-sandwich	Immunoglobulin-related	Immunoglobulin/Fibronectin type III/E set domains/PapD-like	C1-set	IGG1
3WJJ	Immunoglobulin-like beta-sandwich	Immunoglobulin-related	Immunoglobulin/Fibronectin type III/E set domains/PapD-like	C1-set	Ig gamma-1 chain C regio
2NY7	gp120 inner domain	gp120 inner domain	gp120 inner domain	GP120_1st	ENVELOPE GLYCOPROTEIN GP120
