# Supplementary material for: Deep geometric representations for modeling effects of mutations on protein-protein binding affinity
Source: PLoS Comput Biol. 2021 Aug 4;17(8):e1009284. doi: 10.1371/journal.pcbi.1009284 (PMC8366979; doi:10.1371/journal.pcbi.1009284)
Supplement: S10 Table — (XLSX) [file pcbi.1009284.s018.xlsx]

## Sheet: Extended Table 2
Antibody	mutations	affinity changes	reversed mutation
CR3022	R:A372T	-0.0141412
CR3022	R:P384A	-2.30184
CR3022	R:T430M	-0.0369349
CR3022	R:H519N	-0.069411
C105	R:R346S	0.211515
C105	R:N439K	0.181097
C105	R:N440K	0.149034
C105	R:A475V	1.64684
C105	R:V483A	0.0409141
C105	R:E484K	0.181097
C105	R:Q493R	-0.502464
C144	R:R346S	0.629117
C144	R:N439K	0.282825
C144	R:N440K	0.47353
C144	R:A475V	1.02281
C144	R:V483A	0.341202
C002	R:R346S	0.532496
C002	R:N439K	0.2222
C002	R:N440K	0.462649
C002	R:A475V	0.614422
C002	R:V483A	0
C002	R:Q493R	2.36754
C121	R:R346S	0.278721
C121	R:N439K	0.278721
C121	R:N440K	0.10812
C121	R:A475V	0.199534
C121	R:V483A	0.278721
C121	R:Q493R	3.20389
C119	R:R346S	0.46757
C119	R:N439K	0.411049
C119	R:N440K	0.439983
C119	R:A475V	0.411049
C119	R:V483A	0.46757
C119	R:E484K	1.30955
C119	R:Q493R	0.411049
C104	R:R346S	0.966782
C104	R:N439K	0.138538
C104	R:N440K	1.03048
C104	R:A475V	1.11241
C104	R:V483A	0.764797
C104	R:Q493R	-0.0659589
C135	R:N439K	1.0788
C135	R:Q493R	0.458516
C110	R:R346S	2.34666
C110	R:N439K	1.07756
C110	R:N440K	0.255462
C110	R:A475V	0.495911
C110	R:E484K	1.79891
C110	R:Q493R	1.31801
CR3022	R:A372T	-0.0141412	reversed mutation
CR3022	R:P384A	-2.30184	reversed mutation
CR3022	R:T430M	-0.0369349	reversed mutation
CR3022	R:H519N	-0.069411	reversed mutation
C105	R:R346S	0.211515	reversed mutation
C105	R:N439K	0.181097	reversed mutation
C105	R:N440K	0.149034	reversed mutation
C105	R:A475V	1.64684	reversed mutation
C105	R:V483A	0.0409141	reversed mutation
C105	R:E484K	0.181097	reversed mutation
C105	R:Q493R	-0.502464	reversed mutation
C144	R:R346S	0.629117	reversed mutation
C144	R:N439K	0.282825	reversed mutation
C144	R:N440K	0.47353	reversed mutation
C144	R:A475V	1.02281	reversed mutation
C144	R:V483A	0.341202	reversed mutation
C002	R:R346S	0.532496	reversed mutation
C002	R:N439K	0.2222	reversed mutation
C002	R:N440K	0.462649	reversed mutation
C002	R:A475V	0.614422	reversed mutation
C002	R:V483A	0	reversed mutation
C002	R:Q493R	2.36754	reversed mutation
C121	R:R346S	0.278721	reversed mutation
C121	R:N439K	0.278721	reversed mutation
C121	R:N440K	0.10812	reversed mutation
C121	R:A475V	0.199534	reversed mutation
C121	R:V483A	0.278721	reversed mutation
C121	R:Q493R	3.20389	reversed mutation
C119	R:R346S	0.46757	reversed mutation
C119	R:N439K	0.411049	reversed mutation
C119	R:N440K	0.439983	reversed mutation
C119	R:A475V	0.411049	reversed mutation
C119	R:V483A	0.46757	reversed mutation
C119	R:E484K	1.30955	reversed mutation
C119	R:Q493R	0.411049	reversed mutation
C104	R:R346S	0.966782	reversed mutation
C104	R:N439K	0.138538	reversed mutation
C104	R:N440K	1.03048	reversed mutation
C104	R:A475V	1.11241	reversed mutation
C104	R:V483A	0.764797	reversed mutation
C104	R:Q493R	-0.0659589	reversed mutation
C135	R:N439K	1.0788	reversed mutation
C135	R:Q493R	0.458516	reversed mutation
C110	R:R346S	2.34666	reversed mutation
C110	R:N439K	1.07756	reversed mutation
C110	R:N440K	0.255462	reversed mutation
C110	R:A475V	0.495911	reversed mutation
C110	R:E484K	1.79891	reversed mutation
C110	R:Q493R	1.31801	reversed mutation
